# Supplementary material for: Natural Variation and Domestication Selection of ZmCKX5 with Root Morphological Traits at the Seedling Stage in Maize
Source: Plants (Basel). 2020 Dec 22;10(1):1. doi: 10.3390/plants10010001 (PMC7830956; doi:10.3390/plants10010001)
Supplement: Supplementary file 1 [file plants-10-00001-s001.zip]

Archive with 3 entries (2 files):
- Supplementary Materials-proof/
- Supplementary Materials-proof/Supplementary Materials 1.docx
- Supplementary Materials-proof/Supplementary Materials 2.xlsx
